# Supplementary material for: Outpatient Antibiotic Prescriptions in France: Patients and Providers Characteristics and Impact of the COVID-19 Pandemic
Source: Antibiotics (Basel). 2022 May 11;11(5):643. doi: 10.3390/antibiotics11050643 (PMC9137595; doi:10.3390/antibiotics11050643)
Supplement: Supplementary file 1 [file antibiotics-11-00643-s001.zip]

Archive with 1 entries (1 files):
- antibiotics-1697020-supplementary.pdf
